# Supplementary material for: Willingness, Self-Perceived Barriers, and Practices of Pharmacists Toward Extended Pharmacy Services for Health Promotion: A Cross-Sectional Survey in Karachi, Pakistan
Source: Pharmacy (Basel). 2026 May 28;14(3):79. doi: 10.3390/pharmacy14030079 (PMC13306817; doi:10.3390/pharmacy14030079)
Supplement: Supplementary file 1 [file pharmacy-14-00079-s001.zip]

Archive with 4 entries (4 files):
- pharmacy-4321851_surveyenglish.pdf
- pharmacy-4321851_surveyform.pdf
- pharmacy-4321851_surveyurdu.pdf
- pharmacy_STROBE.xlsx
